# Supplementary material for: Perceptions of laboratory animal facility managers regarding institutional transparency
Source: PLoS One. 2021 Jul 8;16(7):e0254279. doi: 10.1371/journal.pone.0254279 (PMC8266058; doi:10.1371/journal.pone.0254279)
Supplement: S2 Table — (XLSX) [file pone.0254279.s002.xlsx]

## Sheet: Final
S2 Table. Codebook for interview transcripts of animal facility managers.					2019-12-04
Theme	Description	Parent Code	Child Code	Definition
1	Institutional Policies (written & unwritten)	Information control	Ok to talk	Participant states they feel supported by their institution to be open and transparent about the animal use occuring in their facility
			Not encouraged	Participant states that while never beening told not to be open and transparent about the animal use occuring in their facility they do not feel supported by their institution to do so
			Don't talk	Participant states they have been told not to talk about the animal use occuring in their facility
			Approval required	Participant states they always request a senior institutional official's opinion or forward the inquires to them
			Selective transparency	Participant describes that the institution selectively releases information or policies advise to do so
		Financial concerns	Jeopardize public donations	Participant states that they or institutions believe that increasing transparency could jeopridize public donations
			Jeopardize private industry contracts	Participant states that they or institutions believe that increasing transparency could jeopridize private industry contracts
		Tainted Facility	Not a priority	Participant states that the vivarium is not a priority to the institution
			Not hiding but not promoted	Participant states that their institution does not hide anything but also does not promote that they use animals for scientific purposes
			Hidden from the public	Participant states that the work or facility itself is hidden from the public
		No guidance		Participant states that their institution does not provide any guidance regarding transparency
2	Communication	Presuppositions	Desire to be transparent	Participant describes a desire to be more transparent regarding the use of animals in science
			Knowledge deficit	Participants states or implies that opposition to animal use in science is due to a lack of understanding and more information transfer will increase support
		Shaping conversation	Feel people out	Participant describes a quick assessment of people's opinions regarding the use of animals in scociety before deciding how transparent and open to be about their profession
			Rhetorical framing	Participant decribes structuring discussions to generate a more positive response based on audience
			Rhetorical Policing	Participant describes correcting language to shape sociomoral thought and action
		Sharing of career	Talk to specific groups	Participant say they openly speak about their profession to with family, friends, and specific groups of people
			Not totally open	Participant states that they are not totally open and transparent when speaking about their profession
			Rarely talk about profession	Participant states that they rarely talk about their profession
		Collegial conversation		Participant describes engaging in mutually respectful conversations regarding the use of animals in science
3	Impacts	Safety	Assess threat	Participant states the threat of harassment or violence needs to be considered when changing transparency with the public
			Fear of violance	Participant states they fear harassment or violance with increased transparency
		Consequences	Impression of hiding	Participant describes how current low levels of transparency leaves public with the impression that something is being hidden
			Animal activism	Participant describes a change or patential in the amount of animal activism
			Emotional impacts	Participant describes an emotional impact on themselves or their staff
		Conflicted		Participants describe a state of conflict between wanting or understanding a need to increase transparency against the unknown implications
4	Expectations	No increase of transparency		Participant states there is no need to increase transparency
		Increase transparency	Nothing to hide	Participant states that they want to feel like they have nothing to hide, conceal or have discovered
			Lay summaries	Participant states that lay summaries of research protocols should be released to the public
			To be clear	Participant describes that transparancy can lead to a state of clarity
			Tours	Participant describes view surrounding tours of animal facilities
			Restricted information	Participant describes views surrounding more public access to information but still restricted
Classification	Perception of Institutional Transparency		Facility internally transparent	Participant mentions the facility under their management is transparent to users and staff
			Funding organization not transparent	Participant mentions that the charity they receive frunding from is not transparent
			Hospital not transparent	Participant states that the hospital that houses the vivarium they manage is not transparent with the public about the use of research animals
			Hospitals are more transparent	Participant states that hospitals are more transparent than other institutions that use animals for scientific purposes
			University not internally transparent	Participant states the university is not internally transparent between faculties, departments or facilities
			University not externally transparent	Participant states that the university that houses the vivarium they manage is not transparent or wish it was more transparent with the public about the use of research animals
			University externally transparent	Participant states that the university that houses the vivarium they manage is transparent with the public about the use of research animals
